# Supplementary material for: Polyurethanes Synthesized with Blends of Polyester and Polycarbonate Polyols—New Evidence Supporting the Dynamic Non-Covalent Exchange Mechanism of Intrinsic Self-Healing at 20 °C
Source: Polymers (Basel). 2024 Oct 12;16(20):2881. doi: 10.3390/polym16202881 (PMC11511022; doi:10.3390/polym16202881)
Supplement: Supplementary file 1 [file polymers-16-02881-s001.zip]

Archive with 2 entries (2 files):
- 2024-09-25 Supplementary Materials-PUs with CD+PE.pdf
- Video S1 - Y4CD6PE self-healing.mov
